# Supplementary material for: Diet-wide analyses for risk of colorectal cancer: prospective study of 12,251 incident cases among 542,778 women in the UK
Source: Nat Commun. 2025 Jan 8;16:375. doi: 10.1038/s41467-024-55219-5 (PMC11711514; doi:10.1038/s41467-024-55219-5)
Supplement: Supplementary file 3 — Supplementary Data 1-6 [file 41467_2024_55219_MOESM3_ESM.xlsx]

## Sheet: Supp Data 1
Supplementary Data 1. Relative risks and 95% confidence intervals for the associations of 97 dietary factors with risk of colorectal cancer, sorted by p values
Food or nutrient	Increment	RR (95% CI)1	P value
FDR significant
Alcohol	20 g/day	1.15 (1.09,1.20)	1e-08
Calcium	300 mg/day	0.83 (0.77,0.89)	1.4e-07
Dairy milk	200 g/day	0.86 (0.81,0.92)	7.77e-06
Phosphorus	300 mg/day	0.84 (0.78,0.91)	1.196e-05
Riboflavin	1 mg/day	0.83 (0.75,0.91)	0.00016233
Magnesium	100 mg/day	0.84 (0.77,0.92)	0.00016893
Wholegrains	20 g/day	0.90 (0.85,0.95)	0.00018866
Yogurt	50 g/day	0.92 (0.88,0.96)	0.00036798
Folate	100 µg/day	0.88 (0.82,0.95)	0.00117343
Carbohydrates	50 g/day	0.89 (0.83,0.96)	0.00128295
Total sugars	50 g/day	0.88 (0.81,0.95)	0.00154247
Red and processed meat	30 g/day	1.08 (1.03,1.12)	0.00161454
Fruit	200 g/day	0.90 (0.85,0.96)	0.00191377
Vitamin C	100 mg/day	0.90 (0.83,0.96)	0.00237446
Breakfast cereal	40 g/day	0.93 (0.89,0.98)	0.00359132
Fibre	5 g/day	0.92 (0.86,0.97)	0.00387306
Potassium	1000 mg/day	0.89 (0.82,0.97)	0.00506577
Not FDR significant
Chocolate	10 g/day	1.09 (1.02,1.16)	0.0113148
White bread	10 g/day	1.08 (1.01,1.15)	0.0156617
Dried fruit	40 g/day	0.79 (0.65,0.97)	0.0215188
Gravy/cream cheese sauce	10 g/day	1.10 (1.01,1.20)	0.023067
Processed meat	10 g/day	1.07 (1.01,1.13)	0.0230917
Vitamin B6	1 mg/day	0.84 (0.72,0.98)	0.0267181
Red meat	20 g/day	1.05 (1.00,1.09)	0.0302479
Zinc	2 mg/day	0.92 (0.85,0.99)	0.0338325
Tea	500 g/day	0.96 (0.92,1.00)	0.0343908
Carotene	1000 µg/day	0.96 (0.92,1.00)	0.0396096
Fruit squash	50 g/day	1.05 (1.00,1.10)	0.0406001
Green/red peppers	>1 wk vs <1 wk	0.96 (0.93,1.00)	0.0555342
Vegetables	100 g/day	0.96 (0.91,1.00)	0.0691933
Brown bread	10 g/day	0.94 (0.87,1.01)	0.0745506
Boiled sweets	5 g/day	0.91 (0.83,1.01)	0.0827501
Free sugars	30 g/day	0.94 (0.88,1.01)	0.0840696
Eggs	10 g/day	1.03 (0.99,1.08)	0.0885621
Apples	>1 wk vs <1 wk	0.97 (0.93,1.01)	0.109139
Baked beans	>1 wk vs <1 wk	0.97 (0.94,1.01)	0.118917
Oranges	>1 wk vs <1 wk	0.97 (0.94,1.01)	0.134711
Protein	15 g/day	0.94 (0.87,1.02)	0.141684
Saturated fat	10 g/day	1.05 (0.98,1.13)	0.147679
Stewed fruit	>1 wk vs <1 wk	0.97 (0.94,1.01)	0.192913
Vitamin E	2 mg/day	1.05 (0.97,1.13)	0.205265
Pears	>1 wk vs <1 wk	1.02 (0.99,1.06)	0.215309
Fizzy drink	50 g/day	1.05 (0.97,1.13)	0.217065
Green peas	>1 wk vs <1 wk	1.02 (0.98,1.06)	0.257379
Bananas	>1 wk vs <1 wk	0.97 (0.93,1.02)	0.261025
Polyunsaturated fat	5 g/day	1.06 (0.95,1.17)	0.304661
Swede	>1 wk vs <1 wk	0.98 (0.94,1.02)	0.311976
Cucumbers	>1 wk vs <1 wk	0.98 (0.95,1.02)	0.31451
Green beans	>1 wk vs <1 wk	1.02 (0.98,1.06)	0.327128
Onion	>1 wk vs <1 wk	0.98 (0.93,1.02)	0.330603
Fruit juice	100 g/day	0.98 (0.93,1.03)	0.350806
Broccoli	>1 wk vs <1 wk	0.98 (0.94,1.02)	0.371441
Soup	40 g/day	0.97 (0.92,1.03)	0.375096
Chips	25 g/day	1.02 (0.97,1.08)	0.386874
Celery	>1 wk vs <1 wk	0.99 (0.95,1.02)	0.443613
Beetroot	>1 wk vs <1 wk	1.01 (0.98,1.05)	0.469755
Courgettes	>1 wk vs <1 wk	0.99 (0.94,1.03)	0.498114
Tomatoes	>1 wk vs <1 wk	1.02 (0.96,1.09)	0.513329
Cabbage	>1 wk vs <1 wk	1.01 (0.98,1.05)	0.514167
Spinach	>1 wk vs <1 wk	0.98 (0.93,1.04)	0.5253
Jam	5 g/day	0.97 (0.87,1.08)	0.526021
Chick peas/lentils	>1 wk vs <1 wk	0.98 (0.92,1.04)	0.53724
Energy (kj)	1000 kj/day	0.99 (0.96,1.02)	0.542257
Ice cream	>1 wk vs <1 wk	0.99 (0.94,1.03)	0.548872
Lettuce	>1 wk vs <1 wk	0.99 (0.95,1.03)	0.59203
Carrots	>1 wk vs <1 wk	1.02 (0.96,1.08)	0.613666
Brussels sprouts	>1 wk vs <1 wk	0.99 (0.95,1.03)	0.614345
Mushrooms	>1 wk vs <1 wk	1.01 (0.97,1.05)	0.632008
Sweetcorn	>1 wk vs <1 wk	0.99 (0.95,1.03)	0.63265
Sweet biscuits	10 g/day	1.01 (0.95,1.08)	0.648273
Soya/tofu	>1 wk vs <1 wk	1.02 (0.93,1.13)	0.648498
Crisps	10 g/day	1.02 (0.92,1.14)	0.659932
Avocado	>1 wk vs <1 wk	1.01 (0.95,1.08)	0.663427
Cakes and pastries	10 g/day	0.99 (0.92,1.05)	0.667537
Stone fruit	>1 wk vs <1 wk	0.99 (0.96,1.03)	0.678163
Leeks	>1 wk vs <1 wk	1.01 (0.97,1.05)	0.725647
Crispbread	10 g/day	0.99 (0.94,1.04)	0.751629
Thiamine	1 mg/day	1.00 (0.98, 1.03)	0.760605
Vitamin B12	2 µg/day	0.99 (0.94,1.05)	0.756626
Non-oily fish	10 g/day	0.99 (0.92,1.06)	0.76509
Garlic	>1 wk vs <1 wk	0.99 (0.96,1.03)	0.785555
Nuts	10 g/day	0.99 (0.92,1.07)	0.812783
Pasta	20 g/day	0.99 (0.93,1.06)	0.83399
Retinol	250 µg/day	1.00 (0.95,1.06)	0.867566
Parsnip	>1 wk vs <1 wk	1.00 (0.96,1.04)	0.881778
Coffee	500 g/day	1.00 (0.95,1.06)	0.893837
Grapefruit	>1 wk vs <1 wk	1.00 (0.96,1.04)	0.899363
Soya milk	>1 wk vs <1 wk	1.01 (0.91,1.11)	0.905415
Cheese	10 g/day	1.00 (0.96,1.05)	0.921827
Oily fish	10 g/day	1.00 (0.95,1.05)	0.92248
Monounsaturated fat	5 g/day	1.00 (0.94,1.07)	0.924047
Vitamin D	1 µg/day	1.00 (0.95,1.06)	0.957834
Total fat	20 g/day	1.00 (0.92,1.09)	0.958752
Chicken	20 g/day	1.00 (0.94,1.07)	0.975815
Rice	10 g/day	1.00 (0.96,1.04)	0.980932
Potatoes	40 g/day	1.00 (0.95,1.06)	0.988562
Cauliflower	>1 wk vs <1 wk	1.00 (0.96,1.04)	0.999846
1Associations between each of the 97 foods or nutrients and colorectal cancer incidence calculated separately using Cox proportional hazards regression models that were stratified by year of birth, date of completion of the dietary survey (which is the baseline for this study), and region of residence (10 geographical regions: 9 in England and 1 in Scotland), and adjusted for area-based deprivati…

## Sheet: Supp Data 2
Supplementary Data 2. Associations of FDR-significant dietary factors with risk of colorectal cancer by level of adjustment for lifestyle factors
Food or nutrient	Increment	Model 1 RR (95% CI)	Model 2 RR (95% CI)	Fully adjusted RR (95% CI)
Alcohol	20 g/day	1.16 (1.11,1.21)	1.15 (1.09,1.20)	1.15 (1.09,1.20)
Calcium	300 mg/day	0.88 (0.84,0.93)	0.88 (0.83,0.93)	0.83 (0.77,0.89)
Dairy milk	200 g/day	0.86 (0.81,0.91)	0.85 (0.80,0.91)	0.86 (0.81,0.92)
Phosphorus	300 mg/day	0.92 (0.88,0.97)	0.92 (0.88,0.97)	0.84 (0.78,0.91)
Riboflavin	1 mg/day	0.86 (0.79,0.93)	0.86 (0.79,0.93)	0.83 (0.75,0.91)
Magnesium	100 mg/day	0.91 (0.85,0.97)	0.90 (0.85,0.97)	0.84 (0.77,0.92)
Wholegrains	20 g/day	0.87 (0.83,0.92)	0.89 (0.85,0.95)	0.90 (0.85,0.95)
Yogurt	50 g/day	0.90 (0.86,0.95)	0.91 (0.87,0.95)	0.92 (0.88,0.96)
Folate	100 µg/day	0.90 (0.85,0.96)	0.91 (0.86,0.97)	0.88 (0.82,0.95)
Carbohydrates	50 g/day	0.94 (0.90,0.97)	0.94 (0.91,0.98)	0.89 (0.83,0.96)
Total sugars	50 g/day	0.89 (0.84,0.94)	0.90 (0.85,0.96)	0.88 (0.81,0.95)
Red and processed meat	30 g/day	1.09 (1.04,1.14)	1.07 (1.03,1.12)	1.08 (1.03,1.12)
Fruit	200 g/day	0.86 (0.81,0.92)	0.89 (0.84,0.95)	0.90 (0.85,0.96)
Vitamin C	100 mg/day	0.88 (0.82,0.94)	0.90 (0.84,0.96)	0.90 (0.83,0.96)
Breakfast cereal	40 g/day	0.90 (0.86,0.94)	0.92 (0.88,0.96)	0.93 (0.89,0.98)
Fibre	5 g/day	0.90 (0.86,0.95)	0.92 (0.88,0.97)	0.92 (0.86,0.97)
Potassium	1000 mg/day	0.94 (0.88,1.00)	0.93 (0.87,0.99)	0.89 (0.82,0.97)
Model 1: associations between each of the 17 foods or nutrients and colorectal cancer incidence calculated separately using Cox proportional hazards regression models that were stratified by year of birth, date of completion of the dietary survey (which is the baseline for this study), and region of residence (10 geographical regions: 9 in England and 1 in Scotland); Model 2: associations additio…

## Sheet: Supp Data 3
Supplementary Data 3. Associations of FDR-significant dietary factors and colorectal cancer risk by self-reported health and follow-up period
	All participants		Participants with self-reported good or excellent health at baseline		Excluding the first 5 years of follow-up
Dietary factors, daily intakes unless otherwise specified	Cases	RR1 (95% CI)	Cases	RR1 (95% CI)	Cases	RR1 (95% CI)
Alcohol, units/wk, g
0	4262	1	3078	1	3463	1
1-5	3735	0.97 (0.93,1.01)	3041	0.98 (0.93,1.03)	3061	0.97 (0.92,1.02)
6-10	2501	1.04 (0.99,1.09)	2055	1.03 (0.97,1.09)	2074	1.06 (1.00,1.12)
11+	1753	1.17 (1.10,1.24)	1490	1.18 (1.11,1.26)	1427	1.17 (1.09,1.25)
Trend per 20g/day		1.15 (1.09,1.20)		1.15 (1.09,1.21)		1.15 (1.09,1.21)
Calcium, mg
lowest quintile	2533	1	1989	1	2074	1
quintile 2	2448	0.93 (0.87,0.98)	1915	0.89 (0.84,0.96)	1989	0.92 (0.86,0.98)
quintile 3	2489	0.91 (0.86,0.97)	1959	0.88 (0.82,0.94)	2015	0.90 (0.84,0.96)
quintile 4	2387	0.85 (0.80,0.91)	1907	0.83 (0.77,0.89)	1989	0.87 (0.80,0.93)
highest quintile	2394	0.83 (0.77,0.90)	1894	0.81 (0.74,0.88)	1958	0.83 (0.77,0.90)
Trends per 300 mg/day		0.83 (0.77,0.89)		0.81 (0.75,0.88)		0.84 (0.78,0.90)
Dairy milk, g
lowest quintile	2559	1	2071	1	2087	1
quintile 2	2559	0.97 (0.91,1.02)	2062	0.97 (0.91,1.03)	2077	0.96 (0.90,1.02)
quintile 3	2372	0.92 (0.87,0.98)	1855	0.91 (0.85,0.97)	1951	0.93 (0.87,0.99)
quintile 4	2476	0.90 (0.85,0.95)	1927	0.88 (0.83,0.94)	2033	0.91 (0.85,0.96)
highest quintile	2285	0.89 (0.84,0.94)	1749	0.88 (0.82,0.94)	1877	0.89 (0.84,0.95)
Trend per 200g/day		0.86 (0.81,0.92)		0.85 (0.79,0.91)		0.87 (0.81,0.93)
Phosphorus, mg
lowest quintile	2495	1	1903	1	2052	1
quintile 2	2478	0.94 (0.88,1.00)	1938	0.92 (0.86,0.99)	1994	0.92 (0.85,0.98)
quintile 3	2394	0.88 (0.82,0.94)	1918	0.86 (0.79,0.93)	1983	0.88 (0.81,0.95)
quintile 4	2492	0.88 (0.82,0.95)	1985	0.85 (0.78,0.93)	2032	0.87 (0.80,0.95)
highest quintile	2392	0.82 (0.75,0.90)	1920	0.79 (0.72,0.87)	1964	0.82 (0.74,0.90)
Trend per 300 mg/day		0.84 (0.78,0.91)		0.82 (0.75,0.89)		0.84 (0.78,0.92)
Magnesium, mg
lowest quintile	2490	1	1850	1	2028	1
quintile 2	2476	0.95 (0.90,1.01)	1960	0.95 (0.89,1.02)	2036	0.96 (0.90,1.02)
quintile 3	2477	0.93 (0.88,0.99)	1951	0.90 (0.84,0.97)	2039	0.94 (0.87,1.01)
quintile 4	2411	0.89 (0.83,0.96)	1967	0.88 (0.81,0.95)	1961	0.88 (0.82,0.95)
highest quintile	2397	0.87 (0.81,0.94)	1936	0.84 (0.78,0.92)	1961	0.86 (0.79,0.94)
Trend per 100 mg/day		0.84 (0.77,0.92)		0.81 (0.73,0.90)		0.83 (0.75,0.91)
Wholegrains, g
lowest quintile	2540	1	1904	1	2117	1
quintile 2	2451	0.95 (0.90,1.01)	1917	0.95 (0.89,1.01)	1989	0.93 (0.87,0.99)
quintile 3	2504	0.97 (0.91,1.02)	1979	0.95 (0.89,1.01)	2034	0.94 (0.89,1.00)
quintile 4	2329	0.89 (0.84,0.94)	1890	0.88 (0.83,0.94)	1899	0.87 (0.82,0.93)
highest quintile	2427	0.91 (0.86,0.96)	1974	0.90 (0.84,0.96)	1986	0.89 (0.83,0.95)
Trend per 20g/day		0.90 (0.85,0.95)		0.89 (0.83,0.95)		0.88 (0.83,0.94)
Yogurt, number pw
<=2	5519	1	4275	1	4531	1
2024-03-04	2355	0.94 (0.89,0.98)	1845	0.92 (0.87,0.98)	1928	0.93 (0.88,0.98)
2024-05-06	1816	0.94 (0.89,0.99)	1472	0.94 (0.89,1.00)	1490	0.94 (0.88,1.00)
7+	2561	0.92 (0.88,0.97)	2072	0.92 (0.88,0.98)	2076	0.91 (0.86,0.96)
Trend per 50g/day		0.92 (0.88,0.96)		0.93 (0.88,0.97)		0.91 (0.87,0.96)
Folate, µg
lowest quintile	2460	1	1859	1	2003	1
quintile 2	2411	0.94 (0.89,1.00)	1898	0.94 (0.88,1.00)	1989	0.95 (0.89,1.02)
quintile 3	2497	0.96 (0.90,1.02)	1979	0.95 (0.88,1.01)	2044	0.96 (0.90,1.03)
quintile 4	2463	0.92 (0.87,0.99)	1974	0.92 (0.85,0.99)	2009	0.93 (0.86,0.99)
highest quintile	2420	0.89 (0.83,0.95)	1954	0.88 (0.82,0.95)	1980	0.89 (0.83,0.96)
Trend per 100 µg/day		0.88 (0.82,0.95)		0.88 (0.81,0.96)		0.88 (0.81,0.96)
Carbohydrates, g
lowest quintile	2517	1	1962	1	2071	1
quintile 2	2417	0.91 (0.85,0.97)	1933	0.92 (0.86,0.99)	1976	0.89 (0.83,0.95)
quintile 3	2434	0.88 (0.82,0.95)	1953	0.91 (0.83,0.98)	1980	0.86 (0.79,0.93)
quintile 4	2392	0.84 (0.78,0.92)	1881	0.86 (0.79,0.95)	1938	0.82 (0.75,0.90)
highest quintile	2491	0.86 (0.78,0.95)	1935	0.90 (0.81,1.01)	2060	0.85 (0.77,0.95)
Trend per 50g/day		0.89 (0.83,0.96)		0.92 (0.85,1.00)		0.88 (0.82,0.95)
Total sugars, g
lowest quintile	2509	1	1942	1	2050	1
quintile 2	2491	0.96 (0.91,1.02)	1990	0.97 (0.91,1.03)	2067	0.97 (0.91,1.04)
quintile 3	2399	0.91 (0.86,0.97)	1924	0.92 (0.85,0.98)	1930	0.90 (0.84,0.96)
quintile 4	2405	0.90 (0.84,0.96)	1912	0.90 (0.84,0.97)	1961	0.89 (0.83,0.96)
highest quintile	2447	0.90 (0.84,0.97)	1896	0.91 (0.84,0.99)	2017	0.90 (0.83,0.98)
Trend per 50 g/day		0.88 (0.81,0.95)		0.89 (0.81,0.97)		0.87 (0.80,0.95)
Red and processed meat, g
lowest quintile	2268	1	1787	1	1872	1
quintile 2	2498	1.08 (1.02,1.15)	1974	1.10 (1.03,1.17)	2033	1.07 (1.00,1.14)
quintile 3	2470	1.07 (1.00,1.13)	1932	1.06 (0.99,1.13)	1991	1.04 (0.98,1.11)
quintile 4	2542	1.10 (1.04,1.17)	2016	1.10 (1.03,1.18)	2086	1.09 (1.02,1.16)
highest quintile	2473	1.09 (1.03,1.16)	1955	1.08 (1.00,1.15)	2043	1.09 (1.02,1.16)
Trend per 30 g/day		1.08 (1.03,1.12)		1.06 (1.01,1.12)		1.07 (1.02,1.12)
Fruit pw
<=5	2069	1	1486	1	1682	1
6-9	2356	0.98 (0.92,1.04)	1780	0.97 (0.91,1.04)	1937	0.99 (0.93,1.06)
2024-10-14	2992	0.95 (0.90,1.01)	2410	0.97 (0.91,1.03)	2449	0.96 (0.90,1.02)
15-19	1570	0.92 (0.86,0.98)	1285	0.92 (0.85,0.99)	1272	0.92 (0.85,0.99)
20+	3264	0.92 (0.87,0.98)	2703	0.92 (0.86,0.99)	2685	0.93 (0.87,1.00)
Trend per 200g/day		0.90 (0.85,0.96)		0.91 (0.85,0.98)		0.91 (0.85,0.98)
Vitamin C, mg
lowest quintile	2578	1	1877	1	2109	1
quintile 2	2434	0.93 (0.88,0.99)	1856	0.92 (0.86,0.98)	1976	0.92 (0.87,0.98)
quintile 3	2432	0.92 (0.87,0.98)	1981	0.94 (0.88,1.00)	2012	0.93 (0.88,0.99)
quintile 4	2461	0.93 (0.88,0.99)	2018	0.94 (0.88,1.00)	2004	0.93 (0.87,0.99)
highest quintile	2346	0.90 (0.85,0.96)	1932	0.90 (0.84,0.96)	1924	0.90 (0.84,0.96)
Trend per 100 mg/day		0.90 (0.83,0.96)		0.90 (0.83,0.98)		0.90 (0.83,0.97)
Riboflavin, mg
lowest quintile	2540	1	1988	1	2082	1
quintile 2	2486	0.99 (0.94,1.05)	1955	0.97 (0.91,1.03)	2023	0.98 (0.92,1.05)
quintile 3	2472	0.95 (0.89,1.01)	1932	0.91 (0.85,0.97)	2023	0.95 (0.89,1.01)
quintile 4	2367	0.92 (0.86,0.98)	1900	0.90 (0.84,0.96)	1922	0.91 (0.85,0.98)
highest quintile	2386	0.89 (0.83,0.95)	1889	0.86 (0.80,0.93)	1975	0.90 (0.83,0.97)
Trend per 1mg/day		0.83 (0.75,0.91)		0.79 (0.71,0.88)		0.84 (0.75,0.93)
Cereal, bowls pw, g
<7	6964	1	5429	1	5735	1
7	5139	0.95 (0.91,0.98)	4124	0.96 (0.92,1.00)	4170	0.94 (0.90,0.98)
8+	148	0.92 (0.78,1.08)	111	0.92 (0.76,1.12)	120	0.91 (0.76,1.09)
Trend per 40 g/day		0.93 (0.89,0.98)		0.95 (0.90,1.00)		0.92 (0.87,0.97)
Fibre, g per day
lowest quintile	2456	1	1818	1	2040	1
quintile 2	2524	0.99 (0.94,1.05)	1944	0.98 (0.91,1.04)	2043	0.96 (0.90,1.03)
quintile 3	2429	0.95 (0.89,1.01)	1966	0.95 (0.89,1.02)	1986	0.92 (0.86,0.99)
quintile 4	2453	0.95 (0.89,1.01)	1966	0.93 (0.86,1.00)	2004	0.92 (0.86,0.99)
highest quintile	2389	0.91 (0.85,0.98)	1970	0.91 (0.84,0.98)	1952	0.89 (0.83,0.96)
Trend per 5 g/day		0.92 (0.86,0.97)		0.91 (0.86,0.98)		0.90 (0.84,0.96)
Potassium, mg
lowest quintile	2462	1	1844	1	2006	1
quintile 2	2459	0.95 (0.90,1.01)	1925	0.95 (0.88,1.01)	2026	0.96 (0.90,1.03)
quintile 3	2431	0.93 (0.87,0.99)	1937	0.91 (0.85,0.98)	1967	0.91 (0.85,0.98)
quintile 4	2468	0.92 (0.86,0.99)	1994	0.91 (0.84,0.98)	2018	0.92 (0.85,0.99)
highest quintile	2431	0.90 (0.83,0.97)	1964	0.88 (0.81,0.95)	2008	0.90 (0.83,0.98)
Trend 1000 mg/day		0.89 (0.82,0.97)		0.87 (0.79,0.95)		0.89 (0.82,0.98)
1Associations between each of the 17 foods or nutrients and colorectal cancer incidence calculated separately using Cox proportional hazards regression models that were stratified by year of birth, date of completion of the dietary survey (which is the baseline for this study), and region of residence (10 geographical regions: 9 in England and 1 in Scotland), and adjusted for area-based deprivati…

## Sheet: Supp Data 4
Supplementary Data 4. Associations of FDR-significant dietary factors and colorectal cancer risk by cancer site
	Proximal		Distal		Rectum
Dietary factors, daily intakes unless otherwise specified	Cases	RR1 (95% CI)	Cases	RR1 (95% CI)	Cases	RR1 (95% CI)	Phet
Alcohol, units/wk, g
0	1866	1	1090	1	1125	1
1-5	1666	0.99 (0.93,1.06)	941	0.94 (0.86,1.03)	982	0.96 (0.88,1.04)
6-10	979	0.94 (0.87,1.02)	682	1.09 (0.99,1.21)	732	1.13 (1.03,1.25)
11+	713	1.11 (1.02,1.22)	451	1.16 (1.04,1.30)	513	1.26 (1.13,1.41)
Trend per 20g/day		1.06 (0.99,1.14)		1.17 (1.06,1.28)		1.25 (1.15,1.37)	0.02
Calcium, mg
lowest quintile	1054	1	672	1	705	1
quintile 2	1024	0.92 (0.84,1.00)	620	0.88 (0.79,0.99)	715	1.00 (0.89,1.11)
quintile 3	1066	0.91 (0.83,1.00)	648	0.90 (0.80,1.02)	657	0.90 (0.80,1.01)
quintile 4	1058	0.88 (0.79,0.97)	599	0.82 (0.72,0.93)	641	0.86 (0.76,0.97)
highest quintile	1022	0.82 (0.73,0.91)	625	0.86 (0.75,1.00)	634	0.82 (0.71,0.94)
Trends per 300 mg/day		0.83 (0.74,0.92)		0.86 (0.75,0.99)		0.80 (0.70,0.92)	0.77
Dairy milk, g
lowest quintile	1083	1	669	1	713	1
quintile 2	1039	0.92 (0.85,1.00)	658	0.95 (0.85,1.06)	743	1.02 (0.92,1.13)
quintile 3	1039	0.95 (0.87,1.03)	609	0.91 (0.81,1.02)	644	0.92 (0.82,1.02)
quintile 4	1083	0.92 (0.84,1.00)	648	0.90 (0.81,1.01)	643	0.87 (0.78,0.97)
highest quintile	980	0.88 (0.80,0.96)	580	0.87 (0.78,0.98)	609	0.88 (0.79,0.99)
Trend per 200g/day		0.87 (0.79,0.96)		0.85 (0.75,0.97)		0.83 (0.73,0.94)	0.85
Phosphorus, mg
lowest quintile	1034	1	650	1	713	1
quintile 2	1063	0.96 (0.87,1.06)	662	0.95 (0.84,1.07)	671	0.92 (0.81,1.03)
quintile 3	986	0.85 (0.76,0.95)	632	0.88 (0.76,1.00)	665	0.89 (0.78,1.01)
quintile 4	1103	0.92 (0.82,1.04)	616	0.83 (0.71,0.96)	657	0.85 (0.74,0.99)
highest quintile	1038	0.84 (0.74,0.96)	604	0.81 (0.68,0.95)	646	0.79 (0.67,0.94)
Trend per 300 mg/day		0.87 (0.77,0.97)		0.81 (0.70,0.94)		0.82 (0.71,0.95)	0.75
Magnesium, mg
lowest quintile	1039	1	648	1	707	1
quintile 2	1021	0.94 (0.85,1.03)	684	1.00 (0.89,1.13)	676	0.93 (0.83,1.04)
quintile 3	1070	0.96 (0.87,1.06)	643	0.92 (0.81,1.04)	663	0.90 (0.79,1.01)
quintile 4	1081	0.95 (0.86,1.06)	582	0.81 (0.71,0.93)	641	0.85 (0.75,0.97)
highest quintile	1013	0.88 (0.78,0.99)	607	0.85 (0.73,0.98)	665	0.85 (0.74,0.99)
Trend per 100 mg/day		0.88 (0.77,1.01)		0.76 (0.64,0.91)		0.82 (0.69,0.98)	0.48
Wholegrains, g
lowest quintile	1046	1	692	1	697	1
quintile 2	1054	0.99 (0.91,1.08)	608	0.87 (0.78,0.97)	688	0.98 (0.88,1.09)
quintile 3	1048	0.97 (0.89,1.06)	675	0.96 (0.86,1.07)	671	0.95 (0.85,1.06)
quintile 4	1035	0.95 (0.87,1.04)	583	0.82 (0.73,0.92)	635	0.90 (0.80,1.00)
highest quintile	1041	0.93 (0.85,1.02)	606	0.84 (0.75,0.95)	661	0.92 (0.82,1.03)
Trend per 20g/day		0.92 (0.84,1.01)		0.84 (0.75,0.94)		0.90 (0.80,1.00)	0.48
Yogurt, number pw, g
<=2	2336	1	1432	1	1521	1
2024-03-04	1000	0.93 (0.87,1.01)	596	0.91 (0.83,1.01)	659	0.96 (0.87,1.05)
2024-05-06	773	0.94 (0.87,1.02)	477	0.95 (0.85,1.05)	485	0.92 (0.83,1.02)
7+	1115	0.93 (0.86,1.00)	659	0.92 (0.84,1.01)	687	0.91 (0.83,1.00)
Trend per 50g/day		0.93 (0.87,1.00)		0.92 (0.84,1.01)		0.91 (0.83,0.99)	0.94
Folate, µg
lowest quintile	1013	1	666	1	673	1
quintile 2	988	0.93 (0.85,1.02)	639	0.91 (0.81,1.02)	689	1.02 (0.91,1.14)
quintile 3	1102	1.01 (0.92,1.11)	636	0.89 (0.79,1.00)	660	0.97 (0.86,1.09)
quintile 4	1075	0.96 (0.87,1.06)	633	0.86 (0.76,0.98)	660	0.96 (0.85,1.09)
highest quintile	1046	0.92 (0.82,1.02)	590	0.79 (0.69,0.91)	670	0.96 (0.84,1.09)
Trend per 100 µg		0.93 (0.82,1.04)		0.78 (0.67,0.90)		0.93 (0.81,1.08)	0.14
Carbohydrates, g
lowest quintile	1044	1	657	1	713	1
quintile 2	1031	0.91 (0.83,1.01)	635	0.90 (0.80,1.02)	673	0.93 (0.83,1.05)
quintile 3	1020	0.86 (0.77,0.96)	654	0.89 (0.77,1.03)	655	0.91 (0.79,1.05)
quintile 4	1046	0.85 (0.75,0.96)	607	0.80 (0.68,0.94)	638	0.87 (0.75,1.02)
highest quintile	1083	0.86 (0.75,1.00)	611	0.80 (0.66,0.97)	673	0.89 (0.74,1.06)
Trend per 50g/day		0.89 (0.80,0.99)		0.85 (0.74,0.97)		0.91 (0.80,1.04)	0.73
Total sugars, g
lowest quintile	1052	1	663	1	696	1
quintile 2	1051	0.95 (0.87,1.04)	668	0.97 (0.86,1.08)	680	0.98 (0.88,1.10)
quintile 3	1000	0.88 (0.80,0.97)	605	0.87 (0.77,0.98)	696	1.01 (0.90,1.14)
quintile 4	1060	0.91 (0.82,1.00)	618	0.88 (0.77,1.00)	616	0.89 (0.78,1.01)
highest quintile	1061	0.89 (0.79,0.99)	610	0.87 (0.75,1.00)	664	0.94 (0.82,1.08)
Trend per 50g/day		0.87 (0.77,0.99)		0.84 (0.72,0.98)		0.91 (0.78,1.06)	0.77
Red and processed meat,g
lowest quintile	960	1	597	1	619	1
quintile 2	1052	1.07 (0.98,1.16)	641	1.06 (0.95,1.18)	697	1.13 (1.02,1.26)
quintile 3	1023	1.03 (0.94,1.12)	676	1.11 (0.99,1.24)	656	1.06 (0.95,1.19)
quintile 4	1127	1.14 (1.04,1.25)	611	1.01 (0.89,1.13)	699	1.14 (1.02,1.27)
highest quintile	1062	1.10 (1.00,1.21)	639	1.07 (0.95,1.21)	681	1.12 (1.00,1.26)
Trend per 30 g/day		1.09 (1.02,1.17)		1.04 (0.95,1.14)		1.09 (1.00,1.19)	0.65
Fruit pw
<=5	855	1	551	1	573	1
6-9	1017	1.01 (0.92,1.11)	604	0.95 (0.84,1.06)	628	0.96 (0.86,1.08)
2024-10-14	1283	0.97 (0.89,1.06)	777	0.93 (0.83,1.05)	810	0.95 (0.85,1.06)
15-19	669	0.92 (0.83,1.03)	399	0.88 (0.77,1.01)	445	0.96 (0.84,1.09)
20+	1400	0.93 (0.85,1.02)	833	0.90 (0.80,1.01)	896	0.93 (0.83,1.04)
Trend per 200 g/day		0.90 (0.82,0.99)		0.89 (0.78,1.01)		0.94 (0.83,1.06)	0.84
Vitamin C, mg
lowest quintile	1086	1	680	1	704	1
quintile 2	1025	0.93 (0.85,1.01)	638	0.92 (0.83,1.03)	679	0.96 (0.86,1.07)
quintile 3	1052	0.94 (0.86,1.02)	656	0.94 (0.84,1.05)	607	0.86 (0.76,0.96)
quintile 4	1046	0.93 (0.85,1.02)	617	0.89 (0.79,1.00)	701	0.99 (0.89,1.11)
highest quintile	1015	0.91 (0.83,1.00)	573	0.84 (0.75,0.95)	661	0.94 (0.84,1.05)
Trend per 100 mg/day		0.91 (0.82,1.02)		0.81 (0.71,0.94)		0.95 (0.83,1.09)	0.22
Riboflavin, mg
lowest quintile	1062	1	653	1	716	1
quintile 2	1038	0.98 (0.89,1.07)	643	1.00 (0.90,1.12)	714	1.03 (0.93,1.15)
quintile 3	1078	0.97 (0.88,1.06)	630	0.95 (0.85,1.07)	664	0.93 (0.83,1.05)
quintile 4	1028	0.93 (0.84,1.02)	636	0.99 (0.87,1.11)	609	0.87 (0.77,0.98)
highest quintile	1018	0.88 (0.79,0.97)	602	0.91 (0.80,1.04)	649	0.89 (0.78,1.01)
Trend per 1mg/day		0.82 (0.71,0.95)		0.88 (0.73,1.07)		0.79 (0.65,0.95)	0.69
Cereal, bowls pw
<7	2934	1	1813	1	1933	1
7	2233	0.96 (0.90,1.01)	1308	0.94 (0.87,1.01)	1382	0.94 (0.88,1.01)
8+	57	0.83 (0.64,1.08)	43	1.05 (0.77,1.42)	37	0.83 (0.60,1.15)
Trend per 40 g/day		0.94 (0.87,1.01)		0.92 (0.84,1.02)		0.92 (0.84,1.01)	0.93
Fibre, g
lowest quintile	1008	1	655	1	693	1
quintile 2	1067	1.01 (0.92,1.11)	667	0.98 (0.88,1.10)	677	0.97 (0.87,1.09)
quintile 3	1054	0.98 (0.89,1.08)	647	0.94 (0.84,1.06)	636	0.91 (0.81,1.03)
quintile 4	1078	0.99 (0.90,1.09)	607	0.88 (0.77,0.99)	671	0.96 (0.85,1.08)
highest quintile	1017	0.92 (0.83,1.02)	588	0.85 (0.74,0.97)	675	0.96 (0.85,1.10)
Trend per 5 g/day		0.93 (0.84,1.01)		0.84 (0.75,0.95)		0.97 (0.87,1.09)	0.22
Potassium, mg
lowest quintile	1014	1	647	1	701	1
quintile 2	1050	0.98 (0.89,1.07)	653	0.96 (0.85,1.08)	669	0.94 (0.84,1.05)
quintile 3	1044	0.95 (0.86,1.05)	636	0.91 (0.81,1.04)	634	0.88 (0.78,1.00)
quintile 4	1094	0.97 (0.87,1.07)	625	0.88 (0.77,1.01)	658	0.91 (0.79,1.03)
highest quintile	1022	0.89 (0.79,1.00)	603	0.85 (0.74,0.99)	690	0.93 (0.81,1.08)
Trend 1000 mg/day		0.88 (0.78,1.00)		0.83 (0.71,0.98)		0.94 (0.80,1.10)	0.59
1Associations between each of the 17 foods or nutrients and colorectal cancer incidence calculated separately using Cox proportional hazards regression models that were stratified by year of birth, date of completion of the dietary survey (which is the baseline for this study), and region of residence (10 geographical regions: 9 in England and 1 in Scotland), and adjusted for area-based deprivati…

## Sheet: Supp Data 5
Supplementary Data 5. Relative risks1 and 95% confidence intervals for the association of the FDR-significant dietary factors and risk of colorectal cancer stratified by lifestyle factors (excluding alcohol)
		Smoking			BMI (kg/m2)			Level of deprivation			Alcohol intake
Dietary factor	Per daily	Never	Ever	Phet	<25	25+	Phet	Highest	Remainder	Phet	<7 drinks/wk	>7 drinks/wk	Phet
		N=297,177	N=238,033		N=241,497	N=264.632		N=126,237	N=412,494		N=388,280	N=154,498
Alcohol	20 g	1.09 (1.01,1.17)	1.19 (1.12,1.27)	0.08	1.15 (1.07,1.23)	1.16 (1.08,1.24)	0.86	1.10 (1.00,1.22)	1.16 (1.10,1.22)	0.35	-	-	-
Calcium	300 mg	0.77 (0.70,0.85)	0.88 (0.80,0.98)	0.06	0.85 (0.76,0.94)	0.81 (0.73,0.90)	0.52	0.89 (0.77,1.03)	0.82 (0.76,0.89)	0.33	0.85 (0.78,0.92)	0.79 (0.70,0.90)	0.34
Dairy milk	200 g	0.79 (0.72,0.86)	0.95 (0.86,1.04)	0.005	0.87 (0.79,0.96)	0.85 (0.78,0.94)	0.73	0.78 (0.68,0.90)	0.89 (0.83,0.96)	0.1	0.88 (0.82,0.96)	0.82 (0.73,0.92)	0.32
Phosphorus	300 mg	0.78 (0.70,0.87)	0.90 (0.81,1.01)	0.07	0.80 (0.71,0.89)	0.86 (0.77,0.95)	0.36	0.85 (0.72,1.00)	0.85 (0.78,0.93)	1	0.86 (0.79,0.95)	0.80 (0.69,0.92)	0.41
Riboflavin	1 mg	0.72 (0.63,0.83)	0.95 (0.83,1.10)	0.006	0.83 (0.72,0.97)	0.84 (0.73,0.96)	0.91	0.85 (0.69,1.04)	0.83 (0.75,0.93)	0.84	0.83 (0.74,0.93)	0.84 (0.70,1.00)	0.91
Magnesium	100 mg	0.78 (0.69,0.88)	0.91 (0.80,1.04)	0.09	0.76 (0.67,0.88)	0.86 (0.76,0.97)	0.19	0.82 (0.68,0.99)	0.85 (0.77,0.94)	0.74	0.86 (0.78,0.96)	0.80 (0.67,0.95)	0.49
Wholegrains	20 g	0.87 (0.80,0.94)	0.92 (0.84,1.00)	0.36	0.83 (0.76,0.91)	0.94 (0.87,1.02)	0.04	0.85 (0.75,0.96)	0.91 (0.85,0.97)	0.34	0.91 (0.85,0.97)	0.88 (0.79,0.98)	0.6
Yogurt	50 g	0.88 (0.83,0.94)	0.96 (0.90,1.03)	0.06	0.91 (0.85,0.98)	0.92 (0.86,0.98)	0.82	0.96 (0.87,1.05)	0.92 (0.87,0.97)	0.44	0.91 (0.86,0.96)	0.95 (0.87,1.03)	0.4
Folate	100 µg	0.84 (0.76,0.93)	0.93 (0.83,1.04)	0.19	0.85 (0.76,0.96)	0.89 (0.80,0.99)	0.67	0.98 (0.83,1.15)	0.86 (0.79,0.94)	0.17	0.88 (0.80,0.96)	0.89 (0.78,1.03)	0.89
Carbohydrates	50 g	0.85 (0.78,0.94)	0.93 (0.84,1.03)	0.2	0.94 (0.84,1.04)	0.85 (0.77,0.94)	0.18	0.97 (0.83,1.12)	0.88 (0.81,0.95)	0.26	0.91 (0.83,0.99)	0.86 (0.76,0.97)	0.46
Total sugars	50 g	0.87 (0.77,0.97)	0.89 (0.79,1.00)	0.79	0.92 (0.82,1.04)	0.84 (0.75,0.95)	0.29	1.01 (0.85,1.20)	0.85 (0.77,0.93)	0.09	0.91 (0.83,1.01)	0.80 (0.69,0.93)	0.16
Red and processed meat	30 g	1.08 (1.01,1.14)	1.08 (1.01,1.16)	1	1.06 (0.99,1.13)	1.10 (1.03,1.17)	0.43	1.10 (1.00,1.21)	1.07 (1.01,1.12)	0.62	1.06 (1.01,1.12)	1.11 (1.02,1.20)	0.35
Fruit	200 g	0.90 (0.83,0.99)	0.89 (0.81,0.98)	0.87	0.88 (0.79,0.97)	0.92 (0.84,1.01)	0.53	0.98 (0.86,1.13)	0.88 (0.82,0.95)	0.17	0.90 (0.83,0.97)	0.90 (0.80,1.02)	1
Vitamin C	100 mg	0.92 (0.83,1.02)	0.87 (0.78,0.97)	0.47	0.86 (0.77,0.96)	0.93 (0.84,1.03)	0.31	0.99 (0.85,1.15)	0.87 (0.80,0.94)	0.14	0.88 (0.81,0.96)	0.92 (0.80,1.05)	0.59
Cereal	40 g	0.94 (0.88,1.01)	0.91 (0.85,0.98)	0.52	0.92 (0.86,0.99)	0.94 (0.88,1.01)	0.67	0.91 (0.83,1.01)	0.94 (0.89,0.99)	0.57	0.93 (0.88,0.99)	0.93 (0.85,1.01)	1
Fibre	5 g	0.91 (0.84,0.99)	0.92 (0.84,1.00)	0.86	0.89 (0.81,0.97)	0.92 (0.85,1.00)	0.59	0.90 (0.80,1.03)	0.92 (0.86,0.99)	0.77	0.90 (0.84,0.97)	0.94 (0.84,1.05)	0.52
Potassium	1000 mg	0.83 (0.74,0.94)	0.95 (0.84,1.07)	0.12	0.83 (0.73,0.94)	0.90 (0.80,1.01)	0.36	0.88 (0.74,1.05)	0.90 (0.82,0.98)	0.82	0.92 (0.83,1.01)	0.82 (0.70,0.96)	0.23
1Associations between each of the 17 foods or nutrients and colorectal cancer incidence calculated separately using Cox proportional hazards regression models that were stratified by year of birth, date of completion of the dietary survey (which is the baseline for this study), and region of residence (10 geographical regions: 9 in England and 1 in Scotland), and adjusted for area-based deprivati…

## Sheet: Supp Data 6
						Supplementary Data 6. Average food and nutrient intakes in first Oxford WebQ (N=36,597)
						Food or nutrient	Mean	SD
						Cereal g/day	69.7	81.4
						Brown bread g/day	8.44	15.25
						White bread g/day	4.07	4.07
						Rice g/day	14.4	43.4
						Crispbread g/day	9.2	22
						Pasta g/day	23	68.2
						Dairy milk g/day	198	160
						Yogurt g/day	66.3	80.1
						Cheese g/day	20.7	27.7
						Red and processed meat g/day	47.4	62.1
						Red meat g/day	34.6	57.2
						Processed meat g/day	12.8	28.6
						Chicken g/day	29.2	56.2
						Oily fish g/day	13.2	34.7
						Non-oily fish g/day	16.5	44
						Eggs g/day	19.7	41.8
						Soup g/day	42.9	92.9
						Vegetables g/day	260	207
						Potatoes g/day	84.4	100.6
						Chips g/day	28.9	72.7
						Fruit g/day	249	185
						Dried fruit g/day	9.8	25.66
						Crisps g/day	5	13.2
						Nuts g/day	6.63	16.3
						Cakes and pastries g/day	8.6	23
						Sweet biscuits g/day	6.96	14.7
						Chocolate g/day	7.6	18.55
						Boiled sweets g/day	2.2	12.1
						Jam g/day	4.54	7.82
						Gravy/cream cheese sauce g/day	7.5	18.2
						Fruit squash g/day	31.6	110
						Fruit juice g/day	87	138
						Fizzy drink g/day	23.5	103
						Tea g/day	535	356
						Coffee g/day	338	282
						Alcohol g/day	11.2	16.1
						Energy kj/day	8270	2363
						Carbohydrates g/day	234	77
						Wholegrains g/day	34.5	24.9
						Englyst fibre g/day	17.1	7.17
						Total sugars g/day	117	48.2
						Free sugars g/day	49.9	32
						Total fat g/day	77.2	31.2
						Monounsaturated fat g/day	25.1	11.5
						Polyunsaturated fat g/day	13.9	7.97
						Saturated fat g/day	30	13.1
						Protein g/day	78.5	24.5
						Carotene µg/day	3713	3225
						Retinol µg/day	547	1338
						Thiamine mg/day	1.93	4.19
						Riboflavin mg/day	2.03	0.72
						Vitamin B6 mg/day	2.13	0.76
						Folate µg/day	303	125
						Vitamin B12 µg/day	6.87	5.39
						Vitamin C mg/day	164	112
						Vitamin D µg/day	2.97	3.37
						Vitamin E mg/day	9.67	4.61
						Calcium mg/day	980	360
						Magnesium mg/day	339	103
						Phosphorus mg/day	1451	417
						Potassium mg/day	3784	1176
						Zinc mg/day	9.52	3.38
